# Supplementary material for: New Insights into the Oenological Significance of Candida zemplinina: Impact of Selected Autochthonous Strains on the Volatile Profile of Apulian Wines
Source: Microorganisms. 2020 Apr 26;8(5):628. doi: 10.3390/microorganisms8050628 (PMC7285007; doi:10.3390/microorganisms8050628)
Supplement: Supplementary file 1 [file microorganisms-08-00628-s001.zip]

Archive with 8 entries (8 files):
- Fig. S1.JPG
- Fig. S2.JPG
- Fig. S3.JPG
- Fig. S4.JPG
- Fig. S5.JPG
- Fig. S6.JPG
- Table S1.docx
- Table S2.docx
